# Supplementary material for: Dispersal Ecology of the Beet Armyworm in the Florida Panhandle: Implications for Outbreaks and Insecticide Resistance Spread
Source: Insects. 2025 Nov 5;16(11):1131. doi: 10.3390/insects16111131 (PMC12653066; doi:10.3390/insects16111131)
Supplement: Supplementary file 1 [file insects-16-01131-s001.zip]

Archive with 1 entries (1 files):
- insects-3921530-supplementary.pdf
